# Supplementary material for: Role of Nutrition and Adherence to the Mediterranean Diet in the Multidisciplinary Approach of Hidradenitis Suppurativa: Evaluation of Nutritional Status and Its Association with Severity of Disease
Source: Nutrients. 2018 Dec 28;11(1):57. doi: 10.3390/nu11010057 (PMC6356593; doi:10.3390/nu11010057)
Supplement: Supplementary file 1 [file nutrients-11-00057-s001.zip]

Archive with 3 entries (2 files):
- nutrients-406904-supplementary/
- nutrients-406904-supplementary/Supplementary data.docx
- nutrients-406904-supplementary/Supplementary Tables.docx
